# Supplementary material for: Hub connectivity, neuronal diversity, and gene expression in the Caenorhabditis elegans connectome
Source: PLoS Comput Biol. 2018 Feb 12;14(2):e1005989. doi: 10.1371/journal.pcbi.1005989 (PMC5825174; doi:10.1371/journal.pcbi.1005989)
Supplement: S1 File — A list of genes that contributed towards the (i) increased CGE in connected compared to unconnected pairs of neurons, and (ii) increased CGE in rich and feeder compared to peripheral connections. (XLSX) [file pcbi.1005989.s013.xlsx]

## Sheet: ConnectesVSunconnected
Gene	Score	Score FDR corrected	No of matches on link type	No of all possible matches
ace-2	0	0	327	2204
add-1	0	0	111	481
cam-1	0	0	415	2968
fax-1	0	0	51	221
glr-1	0	0	175	723
glr-2	0	0	66	243
glr-4	0	0	138	1105
glr-5	0	0	219	1514
lin-11	0	0	112	726
nmr-1	0	0	34	50
nmr-2	0	0	34	50
rig-1	0	0	94	364
tax-6	0	0	182	1058
unc-3	0	0	77	202
unc-6	0	0	77	375
unc-8	0	0	56	146
unc-9	0	0	445	5105
unc-42	0	0	134	1014
rig-6	0	0	208	1459
kel-8	0	0	33	40
unc-7	2.22045e-16	4.37745e-15	235	2314
inx-7	9.99201e-16	1.88031e-14	119	928
magi-1	2.22045e-15	3.9968e-14	43	182
grld-1	7.43849e-15	1.28314e-13	16	24
egl-3	8.99281e-14	1.45315e-12	43	201
ser-1	9.12603e-14	1.45315e-12	53	288
dkf-1	1.15872e-11	1.7767e-10	52	315
K10G6.4	1.38677e-11	2.05044e-10	68	480
ZC395.10	1.11138e-10	1.58659e-09	13	24
kin-29	1.31025e-10	1.80814e-09	40	220
acc-1	2.73697e-10	3.65517e-09	35	180
dbl-1	7.04225e-10	9.11091e-09	93	817
flp-20	1.19037e-09	1.49338e-08	28	129
ttx-7	1.68215e-09	2.04826e-08	38	220
gpa-14	1.91799e-09	2.26871e-08	38	221
acr-15	2.66043e-09	3.0595e-08	47	313
inx-19	3.91337e-09	4.37874e-08	86	760
ceh-14	9.54186e-09	1.03956e-07	56	423
ins-26	1.19748e-08	1.27117e-07	10	18
inx-13	2.14926e-08	2.22449e-07	28	146
casy-1	2.60206e-08	2.62745e-07	14	40
ins-22	3.00208e-08	2.9592e-07	11	24
cdh-3	4.54006e-08	4.17686e-07	10	20
vang-1	4.54006e-08	4.17686e-07	10	20
prkl-1	4.54006e-08	4.17686e-07	10	20
gpa-3	8.2092e-08	7.38828e-07	46	338
K07C11.10	1.48465e-07	1.30775e-06	43	312
msi-1	2.13006e-07	1.83717e-06	34	221
flp-1	2.61879e-07	2.21261e-06	19	84
ast-1	3.18934e-07	2.64077e-06	19	85
mod-1	3.78496e-07	3.0725e-06	24	129
rab-6.1	3.88728e-07	3.09488e-06	10	24
unc-36	5.06308e-07	3.95494e-06	42	315
wrk-1	5.61902e-07	4.30792e-06	76	723
vem-1	5.74093e-07	4.32135e-06	17	72
che-7	6.02047e-07	4.37868e-06	70	649
ins-1	6.02862e-07	4.37868e-06	29	180
cng-2	1.19883e-06	8.55719e-06	15	60
arr-1	1.24777e-06	8.75554e-06	18	84
mec-6	1.49731e-06	1.03314e-05	18	85
cng-3	1.70796e-06	1.15917e-05	12	40
ncs-1	2.50387e-06	1.67194e-05	40	312
nhr-67	2.80228e-06	1.8415e-05	52	454
acr-16	2.88687e-06	1.86745e-05	16	72
gpa-16	3.79942e-06	2.41994e-05	13	50
unc-5	4.44021e-06	2.78522e-05	22	128
egl-4	4.97598e-06	3.07471e-05	51	451
nlp-3	5.55969e-06	3.33581e-05	17	84
arrd-17	5.55969e-06	3.33581e-05	17	84
sax-3	5.96856e-06	3.52998e-05	61	578
cfi-1	6.34493e-06	3.64578e-05	9	25
lite-1	6.42855e-06	3.64578e-05	27	181
odr-2	6.29732e-06	3.64578e-05	61	579
pxf-1	1.08508e-05	6.07057e-05	23	145
mab-21	1.133e-05	6.25417e-05	10	33
npr-15	1.17143e-05	6.38119e-05	11	40
deg-3	1.51709e-05	8.05225e-05	11	41
egl-21	1.51709e-05	8.05225e-05	11	41
unc-103	1.82881e-05	9.58388e-05	124	1459
acc-2	2.15821e-05	0.000111687	12	50
rig-5	2.31087e-05	0.000116671	16	84
ncam-1	2.31087e-05	0.000116671	16	84
dkf-2	2.34163e-05	0.000116799	82	883
aho-3	3.20939e-05	0.000158177	13	60
ins-32	3.91634e-05	0.000190749	7	18

## Sheet: RichFeederVSperipheral
Gene	Score	Score FDR corrected	Number of matches on link type	Number of all possible matches
ace-2	0	0	258	327
cho-1	0	0	361	549
glr-5	0	0	141	219
unc-3	0	0	75	77
unc-8	0	0	56	56
unc-17	0	0	391	642
cam-1	4.44e-16	1.04e-14	229	415
nmr-1	5.55e-16	1.04e-14	34	34
nmr-2	5.55e-16	1.04e-14	34	34
kel-8	1.67e-15	2.8e-14	33	33
fax-1	9.99e-15	1.53e-13	45	51
rig-1	2.13e-14	2.98e-13	70	94
glr-1	8.38e-14	1.08e-12	111	175
rig-6	2.6e-13	3.12e-12	126	208
add-1	5.72e-13	6.4e-12	77	111
glr-2	2.01e-10	2.11e-09	49	66
unc-6	8.4e-10	8.3e-09	54	77
egl-3	7.52e-09	7.02e-08	34	43
grld-1	6.92e-08	6.12e-07	16	16
sax-3	5.53e-07	4.65e-06	41	61
pdfr-1	7.77e-07	6.21e-06	34	48
unc-42	1.34e-06	1.03e-05	75	134
inx-7	1.5e-06	1.1e-05	68	119
flp-1	1.86e-06	1.3e-05	17	19
pef-1	4.26e-06	2.87e-05	12	12
unc-36	1.13e-05	7.29e-05	29	42
deg-3	1.2e-05	7.44e-05	11	11
ast-1	1.97e-05	0.000118115	16	19
dbl-1	2.27e-05	0.000131792	53	93
ncam-1	2.9e-05	0.000162524	14	16
